# Supplementary material for: Too Bright to Focus? Influence of Brightness Illusions and Ambient Light Levels on the Dynamics of Ocular Accommodation
Source: Vision (Basel). 2025 Sep 30;9(4):81. doi: 10.3390/vision9040081 (PMC12551090; doi:10.3390/vision9040081)
Supplement: Supplementary file 1 [file vision-09-00081-s001.zip]

Archive with 1 entries (1 files):
- vision-3816969-supplementary.pdf
